# Supplementary material for: Improved DNase-seq protocol facilitates high resolution mapping of DNase I hypersensitive sites in roots in Arabidopsis thaliana
Source: Plant Methods. 2015 Sep 4;11:42. doi: 10.1186/s13007-015-0087-1 (PMC4558764; doi:10.1186/s13007-015-0087-1)
Supplement: Additional file 8: — Detailed list of DNase I SIM changes. Side-by-side spreadsheet of differences at each step found between DNase I SIM and the DNase-seq protocols in [6] and [10]. [file 13007_2015_87_MOESM8_ESM.xlsx]

## Sheet: ProtocolComparison
Common steps	Protocol-specific steps			Notes
	Plant cells (DNase I SIM protocol) (Steps 1-20, see Additional file 6)	Plant cells (Zhang and Jiang, 2015 [10]), modified protocol of Song and Crawford, 2010 [6])	Mammalian cells (Song and Crawford, 2010 [6])
Nuclei isolation	Removal of crude cell debris using cell strainers	Removal of cell debris using miracloth	NA	Time and costs are not directly comparable between plant purification and mammalian cell culture-specific purification as described in [6]. Between plant protocols, using the IGEPAL treatment improves qualtity of the prep; additionally, using cell strainers and gradient purification both add extra time, but together dramatically improve the quality of the nucleii prep. These steps very modestly i…
	Purification of crude nuclei by centrifugation	Purification of crude nuclei by centrifugation
	Additional purification of nuclei using detergent treatment with IGEPAL CA-630	Additional purification of nuclei using detergent treatment with Triton X-100
	Additional purification of nuclei using Percoll gradients (steps 12-20)	NA
DNase I digestion	DNase I digestion (steps 21-23, Additional file 3)	DNase I digestion	DNase I digestion	This step is similar in both DNase I SIM and the original protocol.
	NA	Embedding nuclei into agarose plugs	Embedding nuclei into agarose plugs	Not required for plant protocol (major time savings and minor cost savings over Zhang and Crawford protocols). Elimination of these steps provides the following advantages: 1) increases DNA yield (volume of agarose plug could limit how many nuclei can be embedded per plug if the nuclei prep contains too much cell debris; 2) sharply decreases time (on order of several days) required for equilibrat…
	NA	Nuclei lysis in plugs	Nuclei lysis in plugs
	NA	Equilibration of plugs in DNA ends polishing buffer	Equilibration of plugs in DNA ends polishing buffer
	Termination of DNase I digestion and preparation of nuclei for DNA ends polishing (steps 24-30)	NA	NA
DNA ends polishing/purification	DNA ends polishing in DNase I-digested nuclei (steps 28-39)	DNA ends polishing in plugs	DNA ends polishing in plugs	These steps circumvent reduced DNA yield and dilution of DNA in plugs due to volume of debris (major time savings, minor cost).
	DNA purification for linker ligation/library construction (steps 34-41)	Extraction of DNA from gel plugs using phenol chloroform	Extraction of DNA from gel plugs using phenol chloroform
Library construction	Linker I ligation			These steps are identical for both DNase I SIM and the original DNase-seq protocol for mammalian cells described in [6] (steps 28-31)
	MmeI digestion			These steps are identical for both DNase I SIM and the original DNase-seq protocol for mammalian cells described in [6] (steps 32-35)
	Linker II ligation			These steps are identical for bothDNase I SIM and the original DNase-seq protocol for mammalian cells described in [6] (steps 36-37)
	DNase-Seq products amplification and library preparation			These steps are identical for both DNase I SIM and the original DNase-seq protocol for mammalian cells described in [6] (steps 38-43)
